# Supplementary material for: Suppression of Methicillin-Resistant Staphylococcus aureus and Reduction of Other Bacteria by Black Soldier Fly Larvae Reared on Potato Substrate
Source: Microbiol Spectr. 2022 Oct 5;10(5):e02321-22. doi: 10.1128/spectrum.02321-22 (PMC9602475; doi:10.1128/spectrum.02321-22)
Supplement: Supplemental file 1 — Data Set S1. Download spectrum.02321-22-s0001.xlsx, XLSX file, 0.04 MB [file spectrum.02321-22-s0001.xlsx]

## Sheet: Total bacteria
Trial	Day	Treatment	Jar_by_trial	Jar	Rep	Sample	TSA7	TSA8	TSAvg	TSAvgA	LogTSAvgA
1	3	PP	1	1	1	A	20	7	45	450000000	8.65321		PP -- potato+pathogen
1	3	PP	1	1	1	B	60	7	65	650000000	8.81291		BPP -- BSFL+potato+pathogen
1	3	PP	1	1	1	C	1	7	35.5	355000000	8.55023		BP -- BSFL+potato
1	3	PP	2	2	2	A	38	6	49	490000000	8.6902
1	3	PP	2	2	2	B	34	3	32	320000000	8.50515
1	3	PP	2	2	2	C	32	3	31	310000000	8.49136
1	3	PP	3	3	3	A	30	5	40	400000000	8.60206
1	3	PP	3	3	3	B	6	2	13	130000000	8.11394
1	3	PP	3	3	3	C	4	2	12	120000000	8.07918
1	3	PP	4	4	4	A	40	12	80	800000000	8.90309
1	3	PP	4	4	4	B	22	15	86	860000000	8.9345
1	3	PP	4	4	4	C	182	22	.	.	.
1	3	PP	5	5	5	A	42	13	86	860000000	8.9345
1	3	PP	5	5	5	B	24	12	72	720000000	8.85733
1	3	PP	5	5	5	C	5	21	107.5	1075000000	9.03141
1	3	BPP	6	6	1	A	7	2	13.5	135000000	8.13033
1	3	BPP	6	6	1	B	30	2	25	250000000	8.39794
1	3	BPP	6	6	1	C	21	4	30.5	305000000	8.4843
1	3	BPP	7	7	2	A	.	3	30	300000000	8.47712
1	3	BPP	7	7	2	B	1	11	55.5	555000000	8.74429
1	3	BPP	7	7	2	C	35	8	57.5	575000000	8.75967
1	3	BPP	8	8	3	A	50	1	30	300000000	8.47712
1	3	BPP	8	8	3	B	3	.	3	30000000	7.47712
1	3	BPP	8	8	3	C	1	5	25.5	255000000	8.40654
1	3	BPP	9	9	4	A	50	10	75	750000000	8.87506
1	3	BPP	9	9	4	B	85	27	.	.	.
1	3	BPP	9	9	4	C	50	5	50	500000000	8.69897
1	3	BPP	10	10	5	A	13	3	21.5	215000000	8.33244
1	3	BPP	10	10	5	B	114	2	67	670000000	8.82607
1	3	BPP	10	10	5	C	4	3	17	170000000	8.23045
1	3	BP	11	11	1	A	10	5	30	300000000	8.47712
1	3	BP	11	11	1	B	13	5	31.5	315000000	8.49831
1	3	BP	11	11	1	C	50	50	.	.	.
1	3	BP	12	12	2	A	55	7	62.5	625000000	8.79588
1	3	BP	12	12	2	B	90	18	135	1350000000	9.13033
1	3	BP	12	12	2	C	51	0	25.5	255000000	8.40654
1	3	BP	13	13	3	A	39	4	39.5	395000000	8.5966
1	3	BP	13	13	3	B	45	8	62.5	625000000	8.79588
1	3	BP	13	13	3	C	20	0	10	100000000	8
1	3	BP	14	14	4	A	51	5	50.5	505000000	8.70329
1	3	BP	14	14	4	B	150	10	125	1250000000	9.09691
1	3	BP	14	14	4	C	100	.	100	1000000000	9
1	3	BP	15	15	5	A	37	8	58.5	585000000	8.76716
1	3	BP	15	15	5	B	42	5	46	460000000	8.66276
1	3	BP	15	15	5	C	40	.	40	400000000	8.60206
1	7	PP	1	1	1	A	.	.	.	.	.
1	7	PP	1	1	1	B	1	1	5.5	55000000	7.74036
1	7	PP	1	1	1	C	50	19	120	1200000000	9.07918
1	7	PP	2	2	2	A	45	21	127.5	1275000000	9.10551
1	7	PP	2	2	2	B	45	31	177.5	1775000000	9.2492
1	7	PP	2	2	2	C	47	55	298.5	2985000000	9.47494
1	7	PP	3	3	3	A	41	18	110.5	1105000000	9.04336
1	7	PP	3	3	3	B	12	43	221	2210000000	9.34439
1	7	PP	3	3	3	C	36	10	68	680000000	8.83251
1	7	PP	4	4	4	A	.	.	.	.	.
1	7	PP	4	4	4	B	.	8	80	800000000	8.90309
1	7	PP	4	4	4	C	35	3	32.5	325000000	8.51188
1	7	PP	5	5	5	A	42	40	221	2210000000	9.34439
1	7	PP	5	5	5	B	56	25	153	1530000000	9.18469
1	7	PP	5	5	5	C	42	31	176	1760000000	9.24551
1	7	BPP	6	6	1	A	20	5	35	350000000	8.54407
1	7	BPP	6	6	1	B	200	200	1100	11000000000	10.0414
1	7	BPP	6	6	1	C	420	90	660	6600000000	9.81954
1	7	BPP	7	7	2	A	.	200	.	.	.
1	7	BPP	7	7	2	B	50	7	60	600000000	8.77815
1	7	BPP	7	7	2	C	201	225	1225.5	12255000000	10.0883
1	7	BPP	8	8	3	A	250	50	375	3750000000	9.57403
1	7	BPP	8	8	3	B	50	5	50	500000000	8.69897
1	7	BPP	8	8	3	C	200	25	225	2250000000	9.35218
1	7	BPP	9	9	4	A	40	5	45	450000000	8.65321
1	7	BPP	9	9	4	B	2	8	41	410000000	8.61278
1	7	BPP	9	9	4	C	40	3	35	350000000	8.54407
1	7	BPP	10	10	5	A	30	8	55	550000000	8.74036
1	7	BPP	10	10	5	B	35	7	52.5	525000000	8.72016
1	7	BPP	10	10	5	C	30	6	45	450000000	8.65321
1	7	BP	11	11	1	A	10	12	65	650000000	8.81291
1	7	BP	11	11	1	B	20	8	50	500000000	8.69897
1	7	BP	11	11	1	C	16	3	23	230000000	8.36173
1	7	BP	12	12	2	A	40	15	95	950000000	8.97772
1	7	BP	12	12	2	B	30	9	60	600000000	8.77815
1	7	BP	12	12	2	C	27	4	33.5	335000000	8.52504
1	7	BP	13	13	3	A	3	1	6.5	65000000	7.81291
1	7	BP	13	13	3	B	15	28	.	.	.
1	7	BP	13	13	3	C	9	0	4.5	45000000	7.65321
1	7	BP	14	14	4	A	30	10	65	650000000	8.81291
1	7	BP	14	14	4	B	30	4	35	350000000	8.54407
1	7	BP	14	14	4	C	40	7	55	550000000	8.74036
1	7	BP	15	15	5	A	20	10	60	600000000	8.77815
1	7	BP	15	15	5	B	16	2	18	180000000	8.25527
1	7	BP	15	15	5	C	10	0	5	50000000	7.69897
2	3	PP	1	16	1	A	202	63	416	4160000000	9.61909
2	3	PP	1	16	1	B	174	49	332	3320000000	9.52114
2	3	PP	1	16	1	C	150	52	335	3350000000	9.52504
2	3	PP	2	17	2	A	221	59	405.5	4055000000	9.60799
2	3	PP	2	17	2	B	74	17	122	1220000000	9.08636
2	3	PP	2	17	2	C	218	53	374	3740000000	9.57287
2	3	PP	3	18	3	A	189	27	229.5	2295000000	9.36078
2	3	PP	3	18	3	B	197	36	278.5	2785000000	9.44483
2	3	PP	3	18	3	C	201	30	250.5	2505000000	9.39881
2	3	PP	4	19	4	A	73	23	151.5	1515000000	9.18041
2	3	PP	4	19	4	B	28	48	254	2540000000	9.40483
2	3	PP	4	19	4	C	128	28	204	2040000000	9.30963
2	3	PP	5	20	5	A	208	31	259	2590000000	9.4133
2	3	PP	5	20	5	B	173	17	171.5	1715000000	9.23426
2	3	PP	5	20	5	C	154	49	322	3220000000	9.50786
2	3	BPP	6	21	1	A	118	5	84	840000000	8.92428
2	3	BPP	6	21	1	B	105	101	557.5	5575000000	9.74624
2	3	BPP	6	21	1	C	116	103	573	5730000000	9.75815
2	3	BPP	7	22	2	A	12	3	21	210000000	8.32222
2	3	BPP	7	22	2	B	1	0	0.5	5000000	6.69897
2	3	BPP	7	22	2	C	1	4	20.5	205000000	8.31175
2	3	BPP	8	23	3	A	182	105	616	6160000000	9.78958
2	3	BPP	8	23	3	B	107	2	63.5	635000000	8.80277
2	3	BPP	8	23	3	C	112	102	566	5660000000	9.75282
2	3	BPP	9	24	4	A	3	3	16.5	165000000	8.21748
2	3	BPP	9	24	4	B	107	5	78.5	785000000	8.89487
2	3	BPP	9	24	4	C	1	1	5.5	55000000	7.74036
2	3	BPP	10	25	5	A	7	4	23.5	235000000	8.37107
2	3	BPP	10	25	5	B	4	8	42	420000000	8.62325
2	3	BPP	10	25	5	C	5	2	12.5	125000000	8.09691
2	3	BP	11	26	1	A	110	100	555	5550000000	9.74429
2	3	BP	11	26	1	B	8	2	14	140000000	8.14613
2	3	BP	11	26	1	C	70	6	65	650000000	8.81291
2	3	BP	12	27	2	A	102	1	56	560000000	8.74819
2	3	BP	12	27	2	B	101	2	60.5	605000000	8.78176
2	3	BP	12	27	2	C	10	1	10	100000000	8
2	3	BP	13	28	3	A	104	3	67	670000000	8.82607
2	3	BP	13	28	3	B	110	3	70	700000000	8.8451
2	3	BP	13	28	3	C	103	5	76.5	765000000	8.88366
2	3	BP	14	29	4	A	110	104	575	5750000000	9.75967
2	3	BP	14	29	4	B	10	3	20	200000000	8.30103
2	3	BP	14	29	4	C	6	1	8	80000000	7.90309
2	3	BP	15	30	5	A	133	140	.	.	.
2	3	BP	15	30	5	B	4	1	7	70000000	7.8451
2	3	BP	15	30	5	C	22	100	511	5110000000	9.70842
2	7	PP	1	16	1	A	112	48	296	2960000000	9.47129
2	7	PP	1	16	1	B	180	69	435	4350000000	9.63849
2	7	PP	1	16	1	C	72	70	386	3860000000	9.58659
2	7	PP	2	17	2	A	46	37	208	2080000000	9.31806
2	7	PP	2	17	2	B	69	26	164.5	1645000000	9.21617
2	7	PP	2	17	2	C	47	24	143.5	1435000000	9.15685
2	7	PP	3	18	3	A	87	29	188.5	1885000000	9.27531
2	7	PP	3	18	3	B	68	48	274	2740000000	9.43775
2	7	PP	3	18	3	C	77	36	218.5	2185000000	9.33945
2	7	PP	4	19	4	A	84	16	122	1220000000	9.08636
2	7	PP	4	19	4	B	84	47	277	2770000000	9.44248
2	7	PP	4	19	4	C	55	37	212.5	2125000000	9.32736
2	7	PP	5	20	5	A	104	60	352	3520000000	9.54654
2	7	PP	5	20	5	B	.	.	.	.	.
2	7	PP	5	20	5	C	.	.	.	.	.
2	7	BPP	6	21	1	A	150	13	140	1400000000	9.14613
2	7	BPP	6	21	1	B	18	21	114	1140000000	9.0569
2	7	BPP	6	21	1	C	24	55	287	2870000000	9.45788
2	7	BPP	7	22	2	A	21	10	60.5	605000000	8.78176
2	7	BPP	7	22	2	B	23	10	61.5	615000000	8.78888
2	7	BPP	7	22	2	C	13	12	66.5	665000000	8.82282
2	7	BPP	8	23	3	A	32	9	61	610000000	8.78533
2	7	BPP	8	23	3	B	40	1	25	250000000	8.39794
2	7	BPP	8	23	3	C	20	5	35	350000000	8.54407
2	7	BPP	9	24	4	A	27	10	63.5	635000000	8.80277
2	7	BPP	9	24	4	B	42	38	211	2110000000	9.32428
2	7	BPP	9	24	4	C	32	4	36	360000000	8.5563
2	7	BPP	10	25	5	A	95	2	57.5	575000000	8.75967
2	7	BPP	10	25	5	B	1	0	0.5	5000000	6.69897
2	7	BPP	10	25	5	C	300	100	.	.	.
2	7	BP	11	26	1	A	102	.	102	1020000000	9.0086
2	7	BP	11	26	1	B	.	.	.	.	.
2	7	BP	11	26	1	C	131	33	230.5	2305000000	9.36267
2	7	BP	12	27	2	A	100	7	85	850000000	8.92942
2	7	BP	12	27	2	B	.	.	.	.	.
2	7	BP	12	27	2	C	70	10	85	850000000	8.92942
2	7	BP	13	28	3	A	.	.	.	.	.
2	7	BP	13	28	3	B	.	100	.	.	.
2	7	BP	13	28	3	C	60	5	55	550000000	8.74036
2	7	BP	14	29	4	A	400	30	350	3500000000	9.54407
2	7	BP	14	29	4	B	154	10	127	1270000000	9.1038
2	7	BP	14	29	4	C	65	2	42.5	425000000	8.62839
2	7	BP	15	30	5	A	76	.	76	760000000	8.88081
2	7	BP	15	30	5	B	200	1	105	1050000000	9.02119
2	7	BP	15	30	5	C	208	.	208	2080000000	9.31806
3	3	PP	1	31	1	A	130	31	220	2200000000	9.34242
3	3	PP	1	31	1	B	220	56	.	.	.
3	3	PP	1	31	1	C	163	31	236.5	2365000000	9.37383
3	3	PP	2	32	2	A	46	14	93	930000000	8.96848
3	3	PP	2	32	2	B	113	16	136.5	1365000000	9.13513
3	3	PP	2	32	2	C	118	17	144	1440000000	9.15836
3	3	PP	3	33	3	A	54	13	92	920000000	8.96379
3	3	PP	3	33	3	B	59	10	79.5	795000000	8.90037
3	3	PP	3	33	3	C	25	29	157.5	1575000000	9.19728
3	3	BPP	4	34	1	A	108	34	224	2240000000	9.35025
3	3	BPP	4	34	1	B	95	20	147.5	1475000000	9.16879
3	3	BPP	4	34	1	C	99	18	139.5	1395000000	9.14457
3	3	BPP	5	35	2	A	47	35	198.5	1985000000	9.29776
3	3	BPP	5	35	2	B	250	56	405	4050000000	9.60746
3	3	BPP	5	35	2	C	300	70	500	5000000000	9.69897
3	3	BPP	6	36	3	A	240	66	450	4500000000	9.65321
3	3	BPP	6	36	3	B	132	27	201	2010000000	9.3032
3	3	BPP	6	36	3	C	154	26	207	2070000000	9.31597
3	3	BP	7	37	1	A	.	26	260	2600000000	9.41497
3	3	BP	7	37	1	B	.	113	.	.	.
3	3	BP	7	37	1	C	400	91	655	6550000000	9.81624
3	3	BP	8	38	2	A	.	40	400	4000000000	9.60206
3	3	BP	8	38	2	B	113	26	186.5	1865000000	9.27068
3	3	BP	8	38	2	C	130	48	305	3050000000	9.4843
3	3	BP	9	39	3	A	72	15	111	1110000000	9.04532
3	3	BP	9	39	3	B	88	8	84	840000000	8.92428
3	3	BP	9	39	3	C	90	29	190	1900000000	9.27875
3	7	PP	1	31	1	A	300	21	255	2550000000	9.40654
3	7	PP	1	31	1	B	145	74	442.5	4425000000	9.64591
3	7	PP	1	31	1	C	120	89	505	5050000000	9.70329
3	7	PP	2	32	2	A	186	128	733	7330000000	9.8651
3	7	PP	2	32	2	B	300	300	.	.	.
3	7	PP	2	32	2	C	200	200	1100	11000000000	10.0414
3	7	PP	3	33	3	A	100	104	570	5700000000	9.75587
3	7	PP	3	33	3	B	120	92	520	5200000000	9.716
3	7	PP	3	33	3	C	152	140	776	7760000000	9.88986
3	7	BPP	4	34	1	A	20	6	40	400000000	8.60206
3	7	BPP	4	34	1	B	10	7	40	400000000	8.60206
3	7	BPP	4	34	1	C	4	9	47	470000000	8.6721
3	7	BPP	5	35	2	A	17	4	28.5	285000000	8.45484
3	7	BPP	5	35	2	B	18	4	29	290000000	8.4624
3	7	BPP	5	35	2	C	9	2	14.5	145000000	8.16137
3	7	BPP	6	36	3	A	22	3	26	260000000	8.41497
3	7	BPP	6	36	3	B	30	6	45	450000000	8.65321
3	7	BPP	6	36	3	C	27	6	43.5	435000000	8.63849
3	7	BP	7	37	1	A	34	5	42	420000000	8.62325
3	7	BP	7	37	1	B	27	7	48.5	485000000	8.68574
3	7	BP	7	37	1	C	30	7	50	500000000	8.69897
3	7	BP	8	38	2	A	10	5	30	300000000	8.47712
3	7	BP	8	38	2	B	37	8	58.5	585000000	8.76716
3	7	BP	8	38	3	C	46	4	43	430000000	8.63347
3	7	BP	9	39	3	A	19	13	74.5	745000000	8.87216
3	7	BP	9	39	3	B	18	2	19	190000000	8.27875
3	7	BP	9	39	3	C	8	2	14	140000000	8.14613

## Sheet: MRSA
Trial	Day	Treatment	Jar_by_trial	Jar	Rep	Sample	SAAvg	SAAvgA	LogSAAvgA
1	3	PP	1	1	1	A	138	1380000000	9.13988
1	3	PP	1	1	1	B	97	970000000	8.98677
1	3	PP	1	1	1	C	77	770000000	8.88649
1	3	PP	2	2	2	A	102.5	1025000000	9.01072
1	3	PP	2	2	2	B	51	510000000	8.70757
1	3	PP	2	2	2	C	117	1170000000	9.06819
1	3	PP	3	3	3	A	70.5	705000000	8.84819
1	3	PP	3	3	3	B	355.5	3555000000	9.55084
1	3	PP	3	3	3	C	10	100000000	8
1	3	PP	4	4	4	A	107	1070000000	9.02938
1	3	PP	4	4	4	B	174.5	1745000000	9.2418
1	3	PP	4	4	4	C	183	1830000000	9.26245
1	3	PP	5	5	5	A	242	2420000000	9.38382
1	3	PP	5	5	5	B	190	1900000000	9.27875
1	3	PP	5	5	5	C	121.5	1215000000	9.08458
1	3	BPP	6	6	1	A	6	60000000	7.77815
1	3	BPP	6	6	1	B	18	180000000	8.25527
1	3	BPP	6	6	1	C	31	310000000	8.49136
1	3	BPP	7	7	2	A	0	0	0
1	3	BPP	7	7	2	B	1.5	15000000	7.17609
1	3	BPP	7	7	2	C	0	0	0
1	3	BPP	8	8	3	A	5	50000000	7.69897
1	3	BPP	8	8	3	B	0	0	0
1	3	BPP	8	8	3	C	0	0	0
1	3	BPP	9	9	4	A	0	0	0
1	3	BPP	9	9	4	B	12	120000000	8.07918
1	3	BPP	9	9	4	C	0	0	0
1	3	BPP	10	10	5	A	22	220000000	8.34242
1	3	BPP	10	10	5	B	17.5	175000000	8.24304
1	3	BPP	10	10	5	C	17	170000000	8.23045
1	3	BP	11	11	1	A	0	0	0
1	3	BP	11	11	1	B	0	0	0
1	3	BP	11	11	1	C	0	0	0
1	3	BP	12	12	2	A	0	0	0
1	3	BP	12	12	2	B	0	0	0
1	3	BP	12	12	2	C	0	0	0
1	3	BP	13	13	3	A	0	0	0
1	3	BP	13	13	3	B	0	0	0
1	3	BP	13	13	3	C	0	0	0
1	3	BP	14	14	4	A	0	0	0
1	3	BP	14	14	4	B	0	0	0
1	3	BP	14	14	4	C	0	0	0
1	3	BP	15	15	5	A	0	0	0
1	3	BP	15	15	5	B	0	0	0
1	3	BP	15	15	5	C	0	0	0
1	7	PP	1	1	1	A	16	160000	5.20412
1	7	PP	1	1	1	B	74	740000	5.86923
1	7	PP	1	1	1	C	35	350000	5.54407
1	7	PP	2	2	2	A	7.5	75000	4.87506
1	7	PP	2	2	2	B	77	770000	5.88649
1	7	PP	2	2	2	C	36.5	365000	5.56229
1	7	PP	3	3	3	A	17	170000	5.23045
1	7	PP	3	3	3	B	45	450000	5.65321
1	7	PP	3	3	3	C	10.5	105000	5.02119
1	7	PP	4	4	4	A	6.5	65000	4.81291
1	7	PP	4	4	4	B	16	160000	5.20412
1	7	PP	4	4	4	C	10	100000	5
1	7	PP	5	5	5	A	62.5	625000	5.79588
1	7	PP	5	5	5	B	21	210000	5.32222
1	7	PP	5	5	5	C	81	810000	5.90849
1	7	BPP	6	6	1	A	0	0	0
1	7	BPP	6	6	1	B	0	0	0
1	7	BPP	6	6	1	C	.	.	.
1	7	BPP	7	7	2	A	5.5	55000	4.74036
1	7	BPP	7	7	2	B	0	0	0
1	7	BPP	7	7	2	C	0	0	0
1	7	BPP	8	8	3	A	0	0	0
1	7	BPP	8	8	3	B	0	0	0
1	7	BPP	8	8	3	C	0	0	0
1	7	BPP	9	9	4	A	0	0	0
1	7	BPP	9	9	4	B	0	0	0
1	7	BPP	9	9	4	C	14	140000	5.14613
1	7	BPP	10	10	5	A	0	0	0
1	7	BPP	10	10	5	B	0	0	0
1	7	BPP	10	10	5	C	0	0	0
1	7	BP	11	11	1	A	0	0	0
1	7	BP	11	11	1	B	0	0	0
1	7	BP	11	11	1	C	0	0	0
1	7	BP	12	12	2	A	0	0	0
1	7	BP	12	12	2	B	0	0	0
1	7	BP	12	12	2	C	0	0	0
1	7	BP	13	13	3	A	0	0	0
1	7	BP	13	13	3	B	0	0	0
1	7	BP	13	13	3	C	0	0	0
1	7	BP	14	14	4	A	0	0	0
1	7	BP	14	14	4	B	0	0	0
1	7	BP	14	14	4	C	0	0	0
1	7	BP	15	15	5	A	0	0	0
1	7	BP	15	15	5	B	0	0	0
1	7	BP	15	15	5	C	0	0	0
2	3	BPP	6	21	1	A	3000	30000000	7.47712
2	3	BPP	6	21	1	B	705	7050000	6.84819
2	3	BPP	6	21	1	C	560	5600000	6.74819
2	3	BPP	7	22	2	A	2000	20000000	7.30103
2	3	BPP	7	22	2	B	0	0	0
2	3	BPP	7	22	2	C	0	0	0
2	3	BPP	8	23	3	A	3000	30000000	7.47712
2	3	BPP	8	23	3	B	2500	25000000	7.39794
2	3	BPP	8	23	3	C	3000	30000000	7.47712
2	3	BPP	9	24	4	A	675	6750000	6.8293
2	3	BPP	9	24	4	B	3000	30000000	7.47712
2	3	BPP	9	24	4	C	300	3000000	6.47712
2	3	BPP	10	25	5	A	95	950000	5.97772
2	3	BPP	10	25	5	B	1050	10500000	7.02119
2	3	BPP	10	25	5	C	3000	30000000	7.47712
2	3	BP	11	26	1	A	7.5	75000	4.87506
2	3	BP	11	26	1	B	.	.	.
2	3	BP	11	26	1	C	1	10000	4
2	3	BP	12	27	2	A	0	0	0
2	3	BP	12	27	2	B	5	50000	4.69897
2	3	BP	12	27	2	C	5	50000	4.69897
2	3	BP	13	28	3	A	1	10000	4
2	3	BP	13	28	3	B	0	0	0
2	3	BP	13	28	3	C	1	10000	4
2	3	BP	14	29	4	A	0	0	0
2	3	BP	14	29	4	B	10	100000	5
2	3	BP	14	29	4	C	0	0	0
2	3	BP	15	30	5	A	0.5	5000	3.69897
2	3	BP	15	30	5	B	0.5	5000	3.69897
2	3	BP	15	30	5	C	0.5	5000	3.69897
2	7	BPP	6	21	1	A	325	3250000	6.51188
2	7	BPP	6	21	1	B	29.5	295000	5.46982
2	7	BPP	6	21	1	C	25.5	255000	5.40654
2	7	BPP	7	22	2	A	0.5	5000	3.69897
2	7	BPP	7	22	2	B	0	0	0
2	7	BPP	7	22	2	C	11	110000	5.04139
2	7	BPP	8	23	3	A	54.5	545000	5.7364
2	7	BPP	8	23	3	B	401.5	4015000	6.60369
2	7	BPP	8	23	3	C	.	.	.
2	7	BPP	9	24	4	A	0.5	5000	3.69897
2	7	BPP	9	24	4	B	87.5	875000	5.94201
2	7	BPP	9	24	4	C	8.5	85000	4.92942
2	7	BPP	10	25	5	A	1	10000	4
2	7	BPP	10	25	5	B	0	0	0
2	7	BPP	10	25	5	C	27	270000	5.43136
2	7	BP	11	26	1	A	1	10000	4
2	7	BP	11	26	1	B	0	0	0
2	7	BP	11	26	1	C	1.5	15000	4.17609
2	7	BP	12	27	2	A	2	20000	4.30103
2	7	BP	12	27	2	B	0	0	0
2	7	BP	12	27	2	C	1	10000	4
2	7	BP	13	28	3	A	30	300000	5.47712
2	7	BP	13	28	3	B	40	400000	5.60206
2	7	BP	13	28	3	C	0	0	0
2	7	BP	14	29	4	A	.	.	.
2	7	BP	14	29	4	B	4.5	45000	4.65321
2	7	BP	14	29	4	C	0	0	0
2	7	BP	15	30	5	A	7	70000	4.8451
2	7	BP	15	30	5	B	0	0	0
2	7	BP	15	30	5	C	11.5	115000	5.0607
3	7	PP	1	31	1	A	4600	46000000	7.66276
3	7	PP	1	31	1	B	8000	80000000	7.90309
3	7	PP	1	31	1	C	3400	34000000	7.53148
3	7	PP	2	32	2	A	4800	48000000	7.68124
3	7	PP	2	32	2	B	5200	52000000	7.716
3	7	PP	2	32	2	C	4800	48000000	7.68124
3	7	PP	3	33	3	A	3280	32800000	7.51587
3	7	PP	3	33	3	B	3320	33200000	7.52114
3	7	PP	3	33	3	C	4320	43200000	7.63548
3	7	BPP	4	34	1	A	.	.	.
3	7	BPP	4	34	1	B	0	0	0
3	7	BPP	4	34	1	C	0	0	0
3	7	BPP	5	35	2	A	0	0	0
3	7	BPP	5	35	2	B	0.5	5000	3.69897
3	7	BPP	5	35	2	C	0	0	0
3	7	BPP	6	36	3	A	1.5	15000	4.17609
3	7	BPP	6	36	3	B	2.5	25000	4.39794
3	7	BPP	6	36	3	C	35.5	355000	5.55023
3	7	BP	7	37	1	A	0	0	0
3	7	BP	7	37	1	B	0	0	0
3	7	BP	7	37	1	C	0	0	0
3	7	BP	8	38	2	A	0	0	0
3	7	BP	8	38	2	B	0	0	0
3	7	BP	8	38	3	C	0	0	0
3	7	BP	9	39	3	A	0	0	0
3	7	BP	9	39	3	B	0	0	0
3	7	BP	9	39	3	C	0	0	0
